# Supplementary material for: Number of Nanoparticles per Cell through a Spectrophotometric Method - A key parameter to Assess Nanoparticle-based Cellular Assays
Source: Sci Rep. 2015 May 15;5:10091. doi: 10.1038/srep10091 (PMC4432369; doi:10.1038/srep10091)
Supplement: Supplementary Appendix S1 [file srep10091-s2.xls]

## Sheet: OD600 100 nm Nanoparticles
		Nanoparticles (NPs) size	100 nm		size (µm)	volume (µm)3	NPs/gr	SC (%)	NPs/mL	NPs/µl
					0.1	0.001	1.91e+15	2	38200000000000	38200000000
		Solid Content (SC) (%)	0.02
			↓
			2 g/100 mL
		NPs number per gram	1.91e+15
		NPs number per µl	38200000000
							Assay 1									Assay 2									Assay 3
							OD at 600 nm Eppendorf BioPhotometer			OD at 600 nm NanoDrop			NanoDrop correction factor (X10)			OD at 600 nm Eppendorf BioPhotometer			OD at 600 nm NanoDrop			NanoDrop correction factor (X10)			OD at 600 nm Eppendorf BioPhotometer			OD at 600 nm NanoDrop			NanoDrop correction factor (X10)
		Standard Curve		µl of NPs in 500 µl of WATER	NPs number per µl		Measure A	Measure B	Measure C	Measure A	Measure B	Measure C	Measure A	Measure B	Measure C	Measure A	Measure B	Measure C	Measure A	Measure B	Measure C	Measure A	Measure B	Measure C	Measure A	Measure B	Measure C	Measure A	Measure B	Measure C	Measure A	Measure B	Measure C
				0	0		0	0	0	0	0	0	0	0	0	0	0	0	0	0	0	0	0	0	0	0	0	0	0	0	0	0	0
				0.25	19100000		0.003	0.003	0.002	0.003	0.003	0.003	0.03	0.03	0.03	0.003	0.002	0.004	0.003	0.003	0.003	0.03	0.03	0.03	0.002	0.003	0.002	0.003	0.002	0.003	0.03	0.02	0.03
				0.5	38200000		0.008	0.007	0.008	0.006	0.005	0.004	0.06	0.05	0.04	0.008	0.009	0.007	0.006	0.004	0.004	0.06	0.04	0.04	0.009	0.008	0.008	0.006	0.005	0.004	0.06	0.05	0.04
				1	76400000		0.031	0.03	0.03	0.002	0.003	0.003	0.02	0.03	0.03	0.025	0.026	0.027	0.003	0.003	0.003	0.03	0.03	0.03	0.033	0.029	0.031	0.004	0.003	0.003	0.04	0.03	0.03
				2	152800000		0.044	0.044	0.042	0.005	0.005	0.007	0.05	0.05	0.07	0.044	0.044	0.045	0.005	0.005	0.007	0.05	0.05	0.07	0.042	0.043	0.042	0.005	0.005	0.007	0.05	0.05	0.07
				3	229200000		0.061	0.06	0.06	0.005	0.006	0.005	0.05	0.06	0.05	0.059	0.061	0.06	0.005	0.006	0.005	0.05	0.06	0.05	0.061	0.064	0.06	0.004	0.006	0.005	0.04	0.06	0.05
				4	305600000		0.069	0.069	0.067	0.006	0.007	0.006	0.06	0.07	0.06	0.062	0.068	0.068	0.006	0.007	0.005	0.06	0.07	0.05	0.072	0.07	0.071	0.006	0.007	0.005	0.06	0.07	0.05
				5	382000000		0.09	0.085	0.085	0.009	0.01	0.009	0.09	0.1	0.09	0.092	0.088	0.087	0.009	0.01	0.011	0.09	0.1	0.11	0.088	0.087	0.085	0.009	0.009	0.011	0.09	0.09	0.11
				10	764000000		0.127	0.126	0.126	0.012	0.015	0.013	0.12	0.15	0.13	0.125	0.123	0.127	0.012	0.013	0.016	0.12	0.13	0.16	0.124	0.124	0.128	0.013	0.013	0.015	0.13	0.13	0.15
				15	1146000000		0.195	0.195	0.193	0.019	0.019	0.018	0.19	0.19	0.18	0.187	0.178	0.179	0.019	0.02	0.021	0.19	0.2	0.21	0.19	0.191	0.194	0.018	0.021	0.021	0.18	0.21	0.21
				20	1528000000		0.253	0.252	0.254	0.024	0.024	0.025	0.24	0.24	0.25	0.25	0.252	0.254	0.025	0.025	0.027	0.25	0.25	0.27	0.261	0.252	0.25	0.025	0.025	0.024	0.25	0.25	0.24
				25	1910000000		0.315	0.315	0.317	0.031	0.033	0.032	0.31	0.33	0.32	0.313	0.322	0.317	0.032	0.032	0.034	0.32	0.32	0.34	0.311	0.313	0.315	0.033	0.032	0.031	0.33	0.32	0.31
				30	2292000000		0.374	0.377	0.372	0.036	0.038	0.039	0.36	0.38	0.39	0.394	0.376	0.375	0.036	0.039	0.038	0.36	0.39	0.38	0.374	0.377	0.371	0.037	0.038	0.038	0.37	0.38	0.38
				35	2674000000		0.443	0.437	0.439	0.043	0.044	0.045	0.43	0.44	0.45	0.437	0.445	0.438	0.042	0.045	0.044	0.42	0.45	0.44	0.433	0.441	0.444	0.044	0.045	0.046	0.44	0.45	0.46
				40	3056000000		0.499	0.5	0.497	0.047	0.051	0.052	0.47	0.51	0.52	0.497	0.498	0.499	0.05	0.051	0.052	0.5	0.51	0.52	0.501	0.502	0.499	0.049	0.051	0.053	0.49	0.51	0.53
				45	3438000000		0.561	0.56	0.559	0.055	0.056	0.057	0.55	0.56	0.57	0.563	0.56	0.562	0.056	0.056	0.057	0.56	0.56	0.57	0.561	0.564	0.558	0.057	0.057	0.057	0.57	0.57	0.57
				50	3820000000		0.621	0.623	0.618	0.062	0.063	0.061	0.62	0.63	0.61	0.621	0.623	0.626	0.062	0.063	0.063	0.62	0.63	0.63	0.62	0.625	0.624	0.062	0.061	0.061	0.62	0.61	0.61
				55	4202000000		0.687	0.685	0.686	0.067	0.068	0.069	0.67	0.68	0.69	0.685	0.687	0.686	0.068	0.068	0.069	0.68	0.68	0.69	0.688	0.684	0.682	0.068	0.068	0.068	0.68	0.68	0.68
				60	4584000000		0.746	0.745	0.744	0.076	0.075	0.075	0.76	0.75	0.75	0.749	0.751	0.749	0.072	0.075	0.075	0.72	0.75	0.75	0.751	0.752	0.748	0.072	0.074	0.074	0.72	0.74	0.74
				65	4966000000		0.836	0.823	0.825	0.079	0.082	0.082	0.79	0.82	0.82	0.81	0.81	0.82	0.082	0.084	0.081	0.82	0.84	0.81	0.83	0.828	0.826	0.082	0.08	0.081	0.82	0.8	0.81
				70	5348000000		0.887	0.884	0.888	0.085	0.086	0.086	0.85	0.86	0.86	0.874	0.875	0.873	0.085	0.084	0.087	0.85	0.84	0.87	0.881	0.883	0.875	0.086	0.085	0.084	0.86	0.85	0.84
				75	5730000000		0.933	0.93	0.936	0.091	0.09	0.092	0.91	0.9	0.92	0.935	0.922	0.92	0.089	0.091	0.089	0.89	0.91	0.89	0.933	0.925	0.925	0.089	0.09	0.091	0.89	0.9	0.91
				80	6112000000		1	1	1	0.095	0.099	0.098	0.95	0.99	0.98	0.985	0.995	0.992	0.095	0.099	0.101	0.95	0.99	1.01	1.001	0.995	0.999	0.097	0.1	0.101	0.97	1	1.01
				85	6494000000		1.066	1.059	1.061	0.103	0.109	0.109	1.03	1.09	1.09	1.057	1.047	1.046	0.102	0.104	0.106	1.02	1.04	1.06	1.058	1.059	1.064	0.103	0.102	0.105	1.03	1.02	1.05
				90	6876000000		1.116	1.115	1.12	0.109	0.112	0.116	1.09	1.12	1.16	1.105	1.11	1.108	0.108	0.107	0.11	1.08	1.07	1.1	1.102	1.11	1.109	0.109	0.108	0.109	1.09	1.08	1.09
				95	7258000000		1.173	1.169	1.171	0.117	0.118	0.119	1.17	1.18	1.19	1.178	1.174	1.176	0.12	0.119	0.12	1.2	1.19	1.2	1.179	1.164	1.174	0.119	0.118	0.119	1.19	1.18	1.19
				100	7640000000		1.223	1.216	1.219	0.123	0.12	0.123	1.23	1.2	1.23	1.233	1.234	1.236	0.123	0.124	0.122	1.23	1.24	1.22	1.231	1.22	1.223	0.123	0.124	0.124	1.23	1.24	1.24
		DATA FROM GRAPH PAD ANALYSIS
		1 OD of 200 nm NPs at A600 correspond to
		Interpolated X mean values	Eppendorf BioPhotometer Assay 1	6139849000	Mean
		NPs per µl	NanoDrop measured Assay 1	6157030000	6167302500
			Eppendorf BioPhotometer Assay 2	6146672000	SD
			NanoDrop measured Assay 2	6198951000	2.35411e+07
			Eppendorf BioPhotometer Assay 3	6188650000
			NanoDrop measured Assay 3	6172663000
		Interpolated X replicates	Eppendorf BioPhotometer Assay 1		Mean
		NPs per µl	Measure A	6139849000	6167302500
			Measure B	6139849000
			Measure C	6139849000
			NanoDrop measured Assay 1
			Measure A	6157030000
			Measure B	6157030000
			Measure C	6157030000
			Eppendorf BioPhotometer Assay 2
			Measure A	6146672000
			Measure B	6146672000
			Measure C	6146672000
			NanoDrop measured 280414
			Measure A	6198951000
			Measure B	6198951000
			Measure C	6198951000
			Eppendorf BioPhotometer Assay 3
			Measure A	6188650000
			Measure B	6188650000
			Measure C	6188650000
			NanoDrop measured Assay 3
			Measure A	6172663000
			Measure B	6172663000
			Measure C	6172663000

## Sheet: OD600 200 nm  Nanoparticles
		Nanoparticles (NPs) size	200 nm		size (µm)	volume (µm)3	NPs/gr	SC (%)	NPs/mL	NPs/µl
					0.2	0.008	238000000000000	2	4760000000000	4760000000
		Solid Content (SC) (%)	0.02
			↓
			2 g/100 mL
		NPs number per gram	238000000000000
		NPs number per µl	4760000000
							Assay 1									Assay 2									Assay 3
							OD at 600 nm Eppendorf BioPhotometer			OD at 600 nm NanoDrop			NanoDrop correction factor (X10)			OD at 600 nm Eppendorf BioPhotometer			OD at 600 nm NanoDrop			NanoDrop correction factor (X10)			OD at 600 nm Eppendorf BioPhotometer			OD at 600 nm NanoDrop			NanoDrop correction factor (X10)
		Standard Curve		µl of NPs in 500 µl of WATER	NPs number per µl		Measure A	Measure B	Measure C	Measure A	Measure B	Measure C	Measure A	Measure B	Measure C	Measure A	Measure B	Measure C	Measure A	Measure B	Measure C	Measure A	Measure B	Measure C	Measure A	Measure B	Measure C	Measure A	Measure B	Measure C	Measure A	Measure B	Measure C
				0	0		0	0	0	0	0	0	0	0	0	0	0	0	0	0	0	0	0	0	0	0	0	0	0	0	0	0	0
				0.25	2380000		0.017	0.019	0.018	0.002	0.002	0.002	0.02	0.02	0.02	0.014	0.006	0.007	0.002	0.004	0.003	0.02	0.04	0.03	0, 016	0.009	0.01	0.002	0.003	0.002	0.02	0.03	0.02
				0.5	4760000		0.027	0.027	0.028	0.003	0.003	0.002	0.03	0.03	0.02	0.034	0.033	0.034	0.006	0.005	0.011	0.06	0.05	0.11	0.033	0.028	0.031	0.003	0.005	0.006	0.03	0.05	0.06
				1	9520000		0.034	0.034	0.034	0.003	0.002	0.003	0.03	0.02	0.03	0.025	0.024	0.027	0.006	0.006	0.008	0.06	0.06	0.08	0.033	0.034	0.031	0.007	0.007	0.006	0.07	0.07	0.06
				2	19040000		0.117	0.116	0.115	0.013	0.015	0.011	0.13	0.15	0.11	0.125	0.127	0.126	0.017	0.017	0.014	0.17	0.17	0.14	0.127	0.115	0.122	0.014	0.016	0.017	0.14	0.16	0.17
				3	28560000		0.178	0.176	0.179	0.019	0.018	0.018	0.19	0.18	0.18	0.187	0.182	0.183	0.02	0.021	0.02	0.2	0.21	0.2	0.18	0.179	0.177	0.02	0.021	0.022	0.2	0.21	0.22
				4	38080000		0.265	0.268	0.268	0.027	0.026	0.024	0.27	0.26	0.24	0.259	0.263	0.264	0.026	0.03	0.028	0.26	0.3	0.28	0.267	0.271	0.263	0.028	0.029	0.03	0.28	0.29	0.3
				5	47600000		0.322	0.328	0.326	0.035	0.032	0.028	0.35	0.32	0.28	0.311	0.314	0.313	0.03	0.031	0.032	0.3	0.31	0.32	0.314	0.325	0.33	0.03	0.034	0.031	0.3	0.34	0.31
				10	95200000		0.621	0.633	0.633	0.061	0.056	0.069	0.61	0.56	0.69	0.625	0.627	0.624	0.055	0.06	0.058	0.55	0.6	0.58	0.624	0.622	0.634	0.062	0.057	0.059	0.62	0.57	0.59
				15	142800000		0.907	0.912	0.906	0.088	0.088	0.088	0.88	0.88	0.88	0.913	0.916	0.914	0.088	0.092	0.09	0.88	0.92	0.9	0.91	0.901	0.909	0.088	0.091	0.09	0.88	0.91	0.9
				20	190400000		1.203	1.206	1.208	0.117	0.118	0.117	1.17	1.18	1.17	1.228	1.232	1.234	0.119	0.124	0.12	1.19	1.24	1.2	1.21	1.224	1.235	0.119	0.12	0.118	1.19	1.2	1.18
				25	238000000		1.506	1.516	1.508	0.147	0.155	0.141	1.47	1.55	1.41	1.526	1.528	1.531	0.149	0.151	0.147	1.49	1.51	1.47	1.512	1.514	1.51	0.148	0.15	0.142	1.48	1.5	1.42
				30	285600000		1.932	1.923	1.933	0.185	0.19	0.189	1.85	1.9	1.89	1.957	1.958	1.956	0.195	0.191	0.194	1.95	1.91	1.94	1.94	1.942	1.941	0.19	0.191	0.19	1.9	1.91	1.9
				35	333200000		2.155	2.161	2.17	0.219	0.209	0.207	2.19	2.09	2.07	2.198	2.175	2.17	0.211	0.214	0.212	2.11	2.14	2.12	2.184	2.18	2.19	0.22	0.211	0.212	2.2	2.11	2.12
				40	380800000		2.482	2.534	2.491	0.24	0.24	0.234	2.4	2.4	2.34	2.514	2.527	2.513	0.229	0.241	0.235	2.29	2.41	2.35	2.499	2.513	2.526	0.23	0.241	0.23	2.3	2.41	2.3
				45	428400000		2.69	2.684	2.682	0.264	0.268	0.273	2.64	2.68	2.73	2.737	2.705	2.72	0.268	0.27	0.269	2.68	2.7	2.69	2.688	2.699	2.684	0.268	0.269	0.269	2.68	2.69	2.69
				50	476000000		3.06	2.973	3.01	0.305	0.307	0.307	3.05	3.07	3.07	3.096	3.002	3.05	0.305	0.307	0.311	3.05	3.07	3.11	3.05	3.02	3.01	0.304	0.304	0.308	3.04	3.04	3.08
				55	523600000		OVER	OVER	OVER	0.338	0.351	0.341	3.38	3.51	3.41	OVER	OVER	OVER	0.344	0.346	0.348	3.44	3.46	3.48	OVER	OVER	OVER	0.34	0.349	0.345	3.4	3.49	3.45
				60	571200000		OVER	OVER	OVER	0.387	0.4	0.379	3.87	4	3.79	OVER	OVER	OVER	0.367	0.364	0.365	3.67	3.64	3.65	OVER	OVER	OVER	0.391	0.402	0.381	3.91	4.02	3.81
				65	618800000		OVER	OVER	OVER	0.403	0.37	0.412	4.03	3.7	4.12	OVER	OVER	OVER	0.404	0.41	0.412	4.04	4.1	4.12	OVER	OVER	OVER	0.402	0.401	0.408	4.02	4.01	4.08
				70	666400000		OVER	OVER	OVER	0.434	0.436	0.432	4.34	4.36	4.32	OVER	OVER	OVER	0.437	0.44	0.435	4.37	4.4	4.35	OVER	OVER	OVER	0.424	0.431	0.434	4.24	4.31	4.34
				75	714000000		OVER	OVER	OVER	0.477	0.464	0.47	4.77	4.64	4.7	OVER	OVER	OVER	0.454	0.452	0.463	4.54	4.52	4.63	OVER	OVER	OVER	0.467	0.454	0.469	4.67	4.54	4.69
				80	761600000		OVER	OVER	OVER	0.637	0.512	0.557	6.37	5.12	5.57	OVER	OVER	OVER	0.521	0.523	0.508	5.21	5.23	5.08	OVER	OVER	OVER	0.527	0.524	0.535	5.27	5.24	5.35
				85	809200000		OVER	OVER	OVER	0.628	0.657	0.533	6.28	6.57	5.33	OVER	OVER	OVER	0.527	0.532	0.544	5.27	5.32	5.44	OVER	OVER	OVER	0.529	0.534	0.548	5.29	5.34	5.48
				90	856800000		OVER	OVER	OVER	0.542	0.534	0.53	5.42	5.34	5.3	OVER	OVER	OVER	0.54	0.55	0.544	5.4	5.5	5.44	OVER	OVER	OVER	0.548	0.542	0.548	5.48	5.42	5.48
				95	904400000		OVER	OVER	OVER	0.598	0.59	0.591	5.98	5.9	5.91	OVER	OVER	OVER	0.581	0.59	0.577	5.81	5.9	5.77	OVER	OVER	OVER	0.591	0.594	0.594	5.91	5.94	5.94
				100	952000000		OVER	OVER	OVER	0.639	0.598	0.59	6.39	5.98	5.9	OVER	OVER	OVER	0.617	0.618	0.61	6.17	6.18	6.1	OVER	OVER	OVER	0.62	0.611	0.614	6.2	6.11	6.14
		DATA FROM GRAPH PAD ANALYSIS
		1 OD of 200 nm NPs at A600 correspond to
		Interpolated X mean values	Eppendorf BioPhotometer Assay 1	156865900	Mean
		NPs per µl	NanoDrop measured Assay 1	153876400	1.5493e+08
			Eppendorf BioPhotometer Assay 2	154097700	SD
			NanoDrop measured Assay 2	154584100	1.15069e+06
			Eppendorf BioPhotometer Assay 3	155751600
			NanoDrop measured Assay 3	154405400
		Interpolated X replicates	Eppendorf BioPhotometer Assay 1		Mean
		NPs per µl	Measure A	156865900	1.5493e+08
			Measure B	156865900
			Measure C	156865900
			NanoDrop measured Assay 1
			Measure A	153876400
			Measure B	153876400
			Measure C	153876400
			Eppendorf BioPhotometer Assay 2
			Measure A	154097700
			Measure B	154097700
			Measure C	154097700
			NanoDrop measured 280414
			Measure A	154584100
			Measure B	154584100
			Measure C	154584100
			Eppendorf BioPhotometer Assay 3
			Measure A	155751600
			Measure B	155751600
			Measure C	155751600
			NanoDrop measured Assay 3
			Measure A	154405400
			Measure B	154405400
			Measure C	154405400

## Sheet: OD600 460nm  Nanoparticles
		Nanoparticles (NPs) size	460 nm		size (µm)	volume (µm)3	NPs/gr	SC (%)	NPs/mL	NPs/µl
					0.46	0.097336	19600000000000	2	392000000000	392000000
		Solid Content (SC) (%)	0.02
			↓
			2 g/100 mL
		NPs number per gram	19600000000000
		NPs number per µl	392000000
							Assay 1									Assay 2									Assay 3
							OD at 600 nm Eppendorf BioPhotometer			OD at 600 nm NanoDrop			NanoDrop correction factor (X10)			OD at 600 nm Eppendorf BioPhotometer			OD at 600 nm NanoDrop			NanoDrop correction factor (X10)			OD at 600 nm Eppendorf BioPhotometer			OD at 600 nm NanoDrop			NanoDrop correction factor (X10)
		Standard Curve		µl of NPs in 500 µl of WATER	NPs number per µl		Measure A	Measure B	Measure C	Measure A	Measure B	Measure C	Measure A	Measure B	Measure C	Measure A	Measure B	Measure C	Measure A	Measure B	Measure C	Measure A	Measure B	Measure C	Measure A	Measure B	Measure C	Measure A	Measure B	Measure C	Measure A	Measure B	Measure C
				0	0		0	0	0	0	0	0	0	0	0	0	0	0	0	0	0	0	0	0	0	0	0	0	0	0	0	0	0
				0.25	196000		0.077	0.063	0.066	0.004	0.001	0.003	0.04	0.01	0.03	0.055	0.054	0.057	0.001	0.002	0.002	0.01	0.02	0.02	0.066	0.061	0.58	0.002	0.003	0.004	0.02	0.03	0.04
				0.5	392000		0.099	0.105	0.107	0.007	0.008	0.008	0.07	0.08	0.08	0.109	0.11	0.11	0.009	0.01	0.009	0.09	0.1	0.09	0.1	0.108	0.102	0.008	0.01	0.007	0.08	0.1	0.07
				1	784000		0.193	0.227	0.229	0.016	0.017	0.018	0.16	0.17	0.18	0.208	0.211	0.21	0.019	0.019	0.021	0.19	0.19	0.21	0.202	0.219	0.222	0.018	0.019	0.017	0.18	0.19	0.17
				2	1568000		0.382	0.383	0.381	0.031	0.033	0.033	0.31	0.33	0.33	0.387	0.391	0.39	0.034	0.038	0.039	0.34	0.38	0.39	0.38	0.385	0.382	0.031	0.038	0.035	0.31	0.38	0.35
				3	2352000		0.611	0.609	0.607	0.054	0.06	0.058	0.54	0.6	0.58	0.589	0.593	0.588	0.055	0.055	0.054	0.55	0.55	0.54	0.591	0.604	0.608	0.057	0.059	0.056	0.57	0.59	0.56
				4	3136000		0.843	0.84	0.841	0.077	0.078	0.0788	0.77	0.78	0.788	0.819	0.817	0.812	0.079	0.067	0.073	0.79	0.67	0.73	0.832	0.836	0.84	0.074	0.081	0.079	0.74	0.81	0.79
				5	3920000		1.032	1.031	1.028	0.096	0.097	0.094	0.96	0.97	0.94	0.995	0.993	0.992	0.091	0.092	0.102	0.91	0.92	1.02	1.033	1.02	1.001	0.095	0.094	0.096	0.95	0.94	0.96
				10	7840000		1.929	1.93	1.924	0.184	0.182	0.186	1.84	1.82	1.86	1.847	1.844	1.84	0.178	0.175	0.179	1.78	1.75	1.79	1.89	1.901	1.915	0.179	0.178	0.184	1.79	1.78	1.84
				15	11760000		2.796	2.805	2.794	0.276	0.273	0.283	2.76	2.73	2.83	2.814	2.823	2.8	0.269	0.279	0.284	2.69	2.79	2.84	2.81	2.821	2.819	0.277	0.274	0.281	2.77	2.74	2.81
				20	15680000		OVER	OVER	OVER	0.39	0.404	0.382	3.9	4.04	3.82	OVER	OVER	OVER	0.388	0.401	0.39	3.88	4.01	3.9	OVER	OVER	OVER	0.386	0.401	0.384	3.86	4.01	3.84
				25	19600000		OVER	OVER	OVER	0.443	0.498	0.482	4.43	4.98	4.82	OVER	OVER	OVER	0.456	0.455	0.464	4.56	4.55	4.64	OVER	OVER	OVER	0.441	0.478	0.479	4.41	4.78	4.79
				30	23520000		OVER	OVER	OVER	0.614	0.607	0.65	6.14	6.07	6.5	OVER	OVER	OVER	0.59	0.591	0.599	5.9	5.91	5.99	OVER	OVER	OVER	0.504	0.591	0.532	5.04	5.91	5.32
				35	27440000		OVER	OVER	OVER	0.746	0.722	0.731	7.46	7.22	7.31	OVER	OVER	OVER	0.746	0.726	0.71	7.46	7.26	7.1	OVER	OVER	OVER	0.741	0.729	0.73	7.41	7.29	7.3
				40	31360000		OVER	OVER	OVER	0.834	0.808	0.815	8.34	8.08	8.15	OVER	OVER	OVER	0.817	0.81	0.801	8.17	8.1	8.01	OVER	OVER	OVER	0.82	0.815	0.814	8.2	8.15	8.14
				45	35280000		OVER	OVER	OVER	0.924	0.947	0.96	9.24	9.47	9.6	OVER	OVER	OVER	0.929	0.957	0.91	9.29	9.57	9.1	OVER	OVER	OVER	0.93	0.904	0.925	9.3	9.04	9.25
				50	39200000		OVER	OVER	OVER	1.085	1.074	1.109	10.85	10.74	11.09	OVER	OVER	OVER	1.038	1.026	1.025	10.38	10.26	10.25	OVER	OVER	OVER	1.065	1.05	1.09	10.65	10.5	10.9
				55	43120000		OVER	0	OVER	1.134	1.158	1.2	11.34	11.58	12	OVER	OVER	OVER	1.062	1.066	1.04	10.62	10.66	10.4	OVER	OVER	OVER	1.105	1.11	1.18	11.05	11.1	11.8
				60	47040000		OVER	OVER	OVER	1.282	1.267	1.309	12.82	12.67	13.09	OVER	OVER	OVER	1.235	1.221	1.215	12.35	12.21	12.15	OVER	OVER	OVER	1.222	1.264	1.25	12.22	12.64	12.5
				65	50960000		OVER	OVER	OVER	1.313	1.392	1.306	13.13	13.92	13.06	OVER	OVER	OVER	1.312	1.289	1.32	13.12	12.89	13.2	OVER	OVER	OVER	1.38	1.36	1.34	13.8	13.6	13.4
				70	54880000		OVER	OVER	OVER	1.417	1.402	1.469	14.17	14.02	14.69	OVER	OVER	OVER	1.391	1.422	1.404	13.91	14.22	14.04	OVER	OVER	OVER	1.41	1.42	1.425	14.1	14.2	14.25
				75	58800000		OVER	OVER	OVER	1.494	1.449	1.581	14.94	14.49	15.81	OVER	OVER	OVER	1.425	1.445	1.46	14.25	14.45	14.6	OVER	OVER	OVER	1.48	1.475	1.5	14.8	14.75	15
				80	62720000		OVER	OVER	OVER	1.499	1.584	1.601	14.99	15.84	16.01	OVER	OVER	OVER	1.573	1.551	1.613	15.73	15.51	16.13	OVER	OVER	OVER	1.54	1.571	1.52	15.4	15.71	15.2
				85	66640000		OVER	OVER	OVER	1.651	1.612	1.748	16.51	16.12	17.48	OVER	OVER	OVER	1.632	1.6	1.62	16.32	16	16.2	OVER	OVER	OVER	1.645	1.675	1.68	16.45	16.75	16.8
				90	70560000		OVER	OVER	OVER	1.759	2.08	1.881	17.59	20.8	18.81	OVER	OVER	OVER	1.765	1.832	1.84	17.65	18.32	18.4	OVER	OVER	OVER	1.79	1.785	1.845	17.9	17.85	18.45
				95	74480000		OVER	OVER	OVER	2.001	2.044	1.983	20.01	20.44	19.83	OVER	OVER	OVER	1.989	1.952	1.932	19.89	19.52	19.32	OVER	OVER	OVER	1.95	1.899	1.94	19.5	18.99	19.4
				100	78400000		OVER	OVER	OVER	2.022	2.097	2.047	20.22	20.97	20.47	OVER	OVER	OVER	2.022	1.999	2.01	20.22	19.99	20.1	OVER	OVER	OVER	2.022	1.999	2.015	20.22	19.99	20.15
		DATA FROM GRAPH PAD ANALYSIS
		1 OD of 200 nm NPs at A600 correspond to
		Interpolated X mean values	Eppendorf BioPhotometer Assay 1	4104412	Mean
		NPs per µl	NanoDrop measured Assay 1	3807533	3998783
			Eppendorf BioPhotometer Assay 2	4159707	SD
			NanoDrop measured Assay 2	3914607	143816
			Eppendorf BioPhotometer Assay 3	4109660
			NanoDrop measured Assay 3	3896779
		Interpolated X replicates	Eppendorf BioPhotometer Assay 1		Mean
		NPs per µl	Measure A	4104412	3998783
			Measure B	4104412
			Measure C	4104412
			NanoDrop measured Assay 1
			Measure A	3807533
			Measure B	3807533
			Measure C	3807533
			Eppendorf BioPhotometer Assay 2
			Measure A	4159707
			Measure B	4159707
			Measure C	4159707
			NanoDrop measured 280414
			Measure A	3914607
			Measure B	3914607
			Measure C	3914607
			Eppendorf BioPhotometer Assay 3
			Measure A	4109660
			Measure B	4109660
			Measure C	4109660
			NanoDrop measured Assay 3
			Measure A	3896779
			Measure B	3896779
			Measure C	3896779
