# Supplementary material for: Number of Nanoparticles per Cell through a Spectrophotometric Method - A key parameter to Assess Nanoparticle-based Cellular Assays
Source: Sci Rep. 2015 May 15;5:10091. doi: 10.1038/srep10091 (PMC4432369; doi:10.1038/srep10091)
Supplement: Supplementary Appendix S2 [file srep10091-s3.xls]

## Sheet: Cytometry data
			MDA MB 231 cell line									MEF cell line									HEK cell line
			Experiment 1									Experiment 1									Experiment 1
			Experiment 1 Replicate A									Experiment 1 Replicate A									Experiment 1 Replicate A
			Samples	Median (Cy5), FSC-A, SSC-A subset	Freq, of Parent, FSC-A, SSC-A subset/Cy5, SSC-A subset							Samples	Median (Cy5), FSC-A, SSC-A subset	Freq, of Parent, FSC-A, SSC-A subset/Cy5, SSC-A subset							Samples	Median (Cy5), FSC-A, SSC-A subset	Freq, of Parent, FSC-A, SSC-A subset/Cy5, SSC-A subset
			Untreated	213.19	0.0089							Untreated	145.31	0.0192							Untreated	68.47	0.0037
			Naked (4000 NPs)	281.63	0.019							Naked (4000 NPs)	148.31	0.0139							Naked (4000 NPs)	75.03	0.0053
		Cy5-NPs per cell	1	237.48	0.0208						Cy5-NPs per cell	1	143.18	0.0252						Cy5-NPs per cell	1	69.43	0.0103
			10	232.8	0.0427							10	146.61	0.0356							10	74.31	0.0596
			25	287.84	0.1277							25	155.58	0.0876							25	81.68	0.12
			50	345.12	0.2566							50	158.64	0.1233							50	90.93	0.1911
			100	472.68	0.4795							100	166.33	0.1665							100	115.32	0.3398
			250	646.94	0.6349							250	205.62	0.3473							250	233.87	0.6145
			500	1488.47	0.8617							500	290.54	0.5484							500	408.58	0.753
			1000	3027.11	0.9086							1000	521.92	0.7163							1000	907.9	0.891
			2000	6485.29	0.9409							2000	920.12	0.8173							2000	1718.29	0.9624
			4000	13141.1	0.9662							4000	2170.79	0.9206							4000	3851.06	0.9942
			Experiment 1 Replicate B									Experiment 1 Replicate B									Experiment 1 Replicate B
			Samples	Median (Cy5), FSC-A, SSC-A subset	Freq, of Parent, FSC-A, SSC-A subset/Cy5, SSC-A subset							Samples	Median (Cy5), FSC-A, SSC-A subset	Freq, of Parent, FSC-A, SSC-A subset/Cy5, SSC-A subset							Samples	Median (Cy5), FSC-A, SSC-A subset	Freq, of Parent, FSC-A, SSC-A subset/Cy5, SSC-A subset
			Untreated	227.19	0.0112							Untreated	156.22	0.019							Untreated	74.73	0.0079
			Naked (4000 NPs)	253.87	0.011							Naked (4000 NPs)	146.73	0.0134							Naked (4000 NPs)	81.75	0.0146
		Cy5-NPs per cell	1	252.8	0.0211						Cy5-NPs per cell	1	145.11	0.0151						Cy5-NPs per cell	1	75.02	0.0151
			10	252.9	0.0513							10	138.83	0.0382							10	80.95	0.0627
			25	285.95	0.1153							25	147.1	0.0883							25	87.78	0.143
			50	376.54	0.3179							50	165.11	0.1404							50	94.81	0.2203
			100	419.28	0.4069							100	175.77	0.2035							100	127.75	0.3928
			250	770.53	0.7123							250	210.81	0.3702							250	272.48	0.6642
			500	1642.51	0.8725							500	272.97	0.5135							500	386.54	0.7457
			1000	2627.08	0.9119							1000	396.84	0.6463							1000	864.65	0.8917
			2000	5623.72	0.9332							2000	855.78	0.8112							2000	1961.19	0.9748
			4000	13253.9	0.9615							4000	2097.81	0.9306							4000	3891.24	0.9936
			MDA MB 231									MEF cell line									HEK cell line
			Experiment 2									Experiment 2									Experiment 2
			Experiment 2 Replicate A									Experiment 2 Replicate A									Experiment 2 Replicate A
			Samples	Median (Cy5), FSC-A, SSC-A subset	Freq, of Parent, FSC-A, SSC-A subset/Cy5, SSC-A subset							Samples	Median (Cy5), FSC-A, SSC-A subset	Freq, of Parent, FSC-A, SSC-A subset/Cy5, SSC-A subset							Samples	Median (Cy5), FSC-A, SSC-A subset	Freq, of Parent, FSC-A, SSC-A subset/Cy5, SSC-A subset
			Untreated	156.43	0.0188							Untreated	132.58	0.0164							Untreated	78.87	0.0092
			Naked (4000 NPs)	183.39	0.0117							Naked (4000 NPs)	124.28	0.0147							Naked (4000 NPs)	84.3	0.0129
		Cy5-NPs per cell	1	155.84	0.0292						Cy5-NPs per cell	1	116.81	0.0162						Cy5-NPs per cell	1	77.29	0.0134
			10	157.05	0.0743							10	125.5	0.0288							10	81.8	0.0568
			25	161.61	0.1393							25	126.99	0.0517							25	86.88	0.1229
			50	198.04	0.2697							50	135.18	0.0745							50	96.95	0.2197
			100	237.23	0.4123							100	143.56	0.1471							100	122.7	0.3654
			250	564.02	0.743							250	191.05	0.3272							250	242.91	0.6272
			500	737.16	0.8017							500	272.2	0.5134							500	428.58	0.7678
			1000	1824.9	0.9288							1000	396.15	0.6436							1000	946.85	0.9106
			2000	3614.11	0.9743							2000	950.02	0.8311							2000	1985.46	0.9747
			4000	13075.1	0.9969							4000	2000.87	0.9266							4000	4021.5	0.9928
			Experiment 2 Replicate B									Experiment 2 Replicate B									Experiment 2 Replicate B
			Samples	Median (Cy5), FSC-A, SSC-A subset	Freq, of Parent, FSC-A, SSC-A subset/Cy5, SSC-A subset							Samples	Median (Cy5), FSC-A, SSC-A subset	Freq, of Parent, FSC-A, SSC-A subset/Cy5, SSC-A subset							Samples	Median (Cy5), FSC-A, SSC-A subset	Freq, of Parent, FSC-A, SSC-A subset/Cy5, SSC-A subset
			Untreated	149.69	0.0205							Untreated	142.46	0.0181							Untreated	77.3	0.0047
			Naked (4000 NPs)	174.37	0.0174							Naked (4000 NPs)	139.05	0.0172							Naked (4000 NPs)	83.57	0.0038
		Cy5-NPs per cell	1	146.19	0.0261						Cy5-NPs per cell	1	138.3	0.0185						Cy5-NPs per cell	1	77.66	0.0094
			10	159.37	0.0822							10	138.1	0.0333							10	86.28	0.0549
			25	159.54	0.1307							25	141.72	0.0578							25	91.49	0.1116
			50	178.06	0.2289							50	144.37	0.0782							50	96.92	0.1814
			100	206.54	0.3585							100	166.67	0.1736							100	119.38	0.3113
			250	413.76	0.661							250	195.98	0.3229							250	246.34	0.6043
			500	730.59	0.811							500	266.11	0.4781							500	421.38	0.7466
			1000	1578.08	0.9356							1000	414.3	0.6389							1000	958.87	0.9017
			2000	4174.8	0.9809							2000	979.85	0.8196							2000	1882.21	0.9702
			4000	11926.6	0.996							4000	1892.38	0.9031							4000	3707.15	0.9872
			MDA MB 231									MEF cell line									MEF cell line
			Experiment 3									Experiment 3									Experiment 3
			Experiment 3 Replicate A									Experiment 3 Replicate A									Experiment 3 Replicate A
			Samples	Median (Cy5), FSC-A, SSC-A subset	Freq, of Parent, FSC-A, SSC-A subset/Cy5, SSC-A subset							Samples	Median (Cy5), FSC-A, SSC-A subset	Freq, of Parent, FSC-A, SSC-A subset/Cy5, SSC-A subset							Samples	Median (Cy5), FSC-A, SSC-A subset	Freq, of Parent, FSC-A, SSC-A subset/Cy5, SSC-A subset
			Untreated	134.5	0.0124							Untreated	141.85	0.0024							Untreated	76.16	0.0056
			Naked (4000 NPs)	143.26	0.0158							Naked (4000 NPs)	140	0.0059							Naked (4000 NPs)	85.57	0.0065
		Cy5-NPs per cell	1	130.15	0.0215						Cy5-NPs per cell	1	132.59	0.0072						Cy5-NPs per cell	1	77.18	0.0124
			10	149.17	0.1155							10	130.43	0.0149							10	80.85	0.0538
			25	151.36	0.1533							25	139.33	0.0321							25	90.85	0.1187
			50	189.49	0.3466							50	138.53	0.0347							50	101.36	0.194
			100	224.86	0.4361							100	152.33	0.1153							100	126.43	0.3334
			250	535.44	0.7551							250	168.09	0.2277							250	254.01	0.6027
			500	794.09	0.8358							500	218.47	0.3855							500	468.52	0.7682
			1000	1751.41	0.9402							1000	434.19	0.7078							1000	957.17	0.9053
			2000	3630.84	0.9751							2000	892.3	0.8767							2000	2061.28	0.9746
			4000	8827.08	0.9927							4000	1657.41	0.9509							4000	4257.25	0.9913
			Experiment 3 Replicate B									Experiment 3 Replicate B									Experiment 3 Replicate B
			Samples	Median (Cy5), FSC-A, SSC-A subset	Freq, of Parent, FSC-A, SSC-A subset/Cy5, SSC-A subset							Samples	Median (Cy5), FSC-A, SSC-A subset	Freq, of Parent, FSC-A, SSC-A subset/Cy5, SSC-A subset							Samples	Median (Cy5), FSC-A, SSC-A subset	Freq, of Parent, FSC-A, SSC-A subset/Cy5, SSC-A subset
			Untreated	133.34	0.0194							Untreated	128.49	0.0198							Untreated	78.18	0.0044
			Naked (4000 NPs)	141.23	0.0167							Naked (4000 NPs)	123.18	0.013							Naked (4000 NPs)	87.01	0.0032
		Cy5-NPs per cell	1	131.67	0.0284						Cy5-NPs per cell	1	124.5	0.0186						Cy5-NPs per cell	1	77.29	0.0094
			10	139.04	0.0564							10	128.25	0.03							10	82.81	0.0501
			25	151.74	0.1597							25	127	0.0472							25	88.57	0.12
			50	196.02	0.3541							50	126.7	0.0533							50	100.12	0.2025
			100	222.36	0.4422							100	141.54	0.1407							100	122.81	0.3234
			250	527.59	0.7542							250	150.61	0.2451							250	259.1	0.6077
			500	753.93	0.8281							500	181.48	0.329							500	456.54	0.7562
			1000	1894.91	0.9453							1000	400.84	0.7197							1000	938.96	0.9091
			2000	3671.89	0.98							2000	691.5	0.8728							2000	2000.24	0.9732
			4000	10708.2	0.9954							4000	1587.2	0.961							4000	3866.79	0.9909

## Sheet: Percentage Comparison
				Freq, of Parent, FSC-A, SSC-A subset/Cy5, SSC-A subset (% Cells containing Cy5-NPs)																						Differential statistical analysis of % of cells containing Cy5-NPs performed using GraphPad software
		Samples	NPs per cell	MDA MB 231						MEF						HEK										Table Analyzed	Comparison columns % vs Ratio							Statistical analysis performed using GraphPad software. Multiplicity of Nanofection (MNF) 50.
		Untreated	0	0.89	1.12	1.88	2.05	1.24	1.94	1.92	1.9	1.64	1.81	0.24	1.98	0.37	0.79	0.92	0.47	0.56	0.44
		Naked (4000 NPs)	control	1.9	1.1	1.17	1.74	1.58	1.67	1.39	1.34	1.47	1.72	0.59	1.3	0.53	1.46	1.29	0.38	0.65	0.32					Two-way ANOVA								% cells containing Cy5-NPs versus ratio (number of Cy5-NPs per cell)		MDA MB 231	MEF	HEK
		1	1	2.08	2.11	2.92	2.61	2.15	2.84	2.52	1.51	1.62	1.85	0.72	1.86	1.03	1.51	1.34	0.94	1.24	0.94													Calculation of the NPs number to obtain the 50% of cell containing NPs (Multiplicity of Nanofection 50 - MNF 50)
		10	10	4.27	5.13	7.43	8.22	11.55	5.64	3.56	3.82	2.88	3.33	1.49	3	5.96	6.27	5.68	5.49	5.38	5.01					Source of Variation	% of total variation	P value							Best-fit values
		25	25	12.77	11.53	13.93	13.07	15.33	15.97	8.76	8.83	5.17	5.78	3.21	4.72	12	14.3	12.29	11.16	11.87	12					Interaction	2.6	< 0.0001							hyperbola, saturation uptaking curve
		50	50	25.66	31.79	26.97	22.89	34.66	35.41	12.33	14.04	7.45	7.82	3.47	5.33	19.11	22.03	21.97	18.14	19.4	20.25					Cell line	2.94	< 0.0001							Best-fit values
		100	100	47.95	40.69	41.23	35.85	43.61	44.22	16.65	20.35	14.71	17.36	11.53	14.07	33.98	39.28	36.54	31.13	33.34	32.34					Ratios	93.99	< 0.0001							Max value	103.6	107.9	105.9
		250	250	63.49	71.23	74.3	66.1	75.51	75.42	34.73	37.02	32.72	32.29	22.77	24.51	61.45	66.42	62.72	60.43	60.27	60.77														MNF50	130.5	598.6	193.4
		500	500	86.17	87.25	80.17	81.1	83.58	82.81	54.84	51.35	51.34	47.81	38.55	32.9	75.3	74.57	76.78	74.66	76.82	75.62					Source of Variation	P value summary	Significant?							Std. Error
		1000	1000	90.86	91.19	92.88	93.56	94.02	94.53	71.63	64.63	64.36	63.89	70.78	71.97	89.1	89.17	91.06	90.17	90.53	90.91					Interaction	***	Yes							Max value	0.9469	1.798	0.5885
		2000	2000	94.09	93.32	97.43	98.09	97.51	98	81.73	81.12	83.11	81.96	87.67	87.28	96.24	97.48	97.47	97.02	97.46	97.32					Cell line	***	Yes							MNF50	5.11	30.61	4.286
		4000	4000	96.62	96.15	99.69	99.6	99.27	99.54	92.06	93.06	92.66	90.31	95.09	96.1	99.42	99.36	99.28	98.72	99.13	99.09					Ratios	***	Yes							95% Confidence Intervals
																																			Bmax	101.7 to 105.5	104.3 to 111.5	104.7 to 107.0
																										Source of Variation	Df	Sum-of-squares	Mean square	F					MNF50	120.3 to 140.7	537.4 to 659.8	184.8 to 201.9
																										Interaction	22	7943	361	45.77					Goodness of Fit
																										Cell line	2	8981	4490	569.2					Degrees of Freedom	64	63	64
																										Ratios	11	287100	26100	3309					R²	0.9927	0.9906	0.9978
																										Residual	180	1420	7.888						Number of points
																																			Analyzed	66	65	66
																										Number of missing values	0								Outliers (excluded, Q=1.0%)	0	1	0
																										Bonferroni posttests
																										MDA MB 231 vs MEF
																										Ratios	MDA MB 231	MEF	Difference	95% CI of diff.
																										Untreated	1.52	1.582	0.06167	-5.204 to 5.328
																										Naked NP	1.527	1.302	-0.225	-5.491 to 5.041
																										1:1	2.452	1.68	-0.7717	-6.038 to 4.494
																										1:10	7.04	3.013	-4.027	-9.293 to 1.239
																										1:25	13.77	6.078	-7.688	-12.95 to -2.422
																										1:50	29.56	8.407	-21.16	-26.42 to -15.89
																										1:100	42.26	15.78	-26.48	-31.75 to -21.21
																										1:250	71.01	30.67	-40.34	-45.60 to -35.07
																										1:500	83.51	46.13	-37.38	-42.65 to -32.12
																										1:1000	92.84	67.88	-24.96	-30.23 to -19.70
																										1:2000	96.41	83.81	-12.6	-17.86 to -7.329
																										1:4000	98.48	93.21	-5.265	-10.53 to 0.0009533
																										Ratios	Difference	t	P value	Summary
																										Untreated	0.06167	0.03803	P > 0.05	ns
																										Naked NP	-0.225	0.1388	P > 0.05	ns
																										1:1	-0.7717	0.4759	P > 0.05	ns
																										1:10	-4.027	2.483	P > 0.05	ns
																										1:25	-7.688	4.741	P<0.001	***
																										1:50	-21.16	13.05	P<0.001	***
																										1:100	-26.48	16.33	P<0.001	***
																										1:250	-40.34	24.87	P<0.001	***
																										1:500	-37.38	23.05	P<0.001	***
																										1:1000	-24.96	15.39	P<0.001	***
																										1:2000	-12.6	7.767	P<0.001	***
																										1:4000	-5.265	3.247	P < 0.05	*
																										MDA MB 231 vs HEK
																										Ratios	MDA MB 231	HEK	Difference	95% CI of diff.
																										Untreated	1.52	0.5917	-0.9283	-6.194 to 4.338
																										Naked NP	1.527	0.7717	-0.755	-6.021 to 4.511
																										1:1	2.452	1.167	-1.285	-6.551 to 3.981
																										1:10	7.04	5.632	-1.408	-6.674 to 3.858
																										1:25	13.77	12.27	-1.497	-6.763 to 3.769
																										1:50	29.56	20.15	-9.413	-14.68 to -4.147
																										1:100	42.26	34.44	-7.823	-13.09 to -2.557
																										1:250	71.01	62.01	-8.998	-14.26 to -3.732
																										1:500	83.51	75.63	-7.888	-13.15 to -2.622
																										1:1000	92.84	90.16	-2.683	-7.949 to 2.583
																										1:2000	96.41	97.17	0.7583	-4.508 to 6.024
																										1:4000	98.48	99.17	0.6883	-4.578 to 5.954
																										Ratios	Difference	t	P value	Summary
																										Untreated	-0.9283	0.5725	P > 0.05	ns
																										Naked NP	-0.755	0.4656	P > 0.05	ns
																										1:1	-1.285	0.7924	P > 0.05	ns
																										1:10	-1.408	0.8685	P > 0.05	ns
																										1:25	-1.497	0.923	P > 0.05	ns
																										1:50	-9.413	5.805	P<0.001	***
																										1:100	-7.823	4.825	P<0.001	***
																										1:250	-8.998	5.549	P<0.001	***
																										1:500	-7.888	4.865	P<0.001	***
																										1:1000	-2.683	1.655	P > 0.05	ns
																										1:2000	0.7583	0.4677	P > 0.05	ns
																										1:4000	0.6883	0.4245	P > 0.05	ns
																										MEF vs HEK
																										Ratios	MEF	HEK	Difference	95% CI of diff.
																										Untreated	1.582	0.5917	-0.99	-6.256 to 4.276
																										Naked NP	1.302	0.7717	-0.53	-5.796 to 4.736
																										1:1	1.68	1.167	-0.5133	-5.779 to 4.753
																										1:10	3.013	5.632	2.618	-2.648 to 7.884
																										1:25	6.078	12.27	6.192	0.9257 to 11.46
																										1:50	8.407	20.15	11.74	6.477 to 17.01
																										1:100	15.78	34.44	18.66	13.39 to 23.92
																										1:250	30.67	62.01	31.34	26.07 to 36.60
																										1:500	46.13	75.63	29.49	24.23 to 34.76
																										1:1000	67.88	90.16	22.28	17.01 to 27.55
																										1:2000	83.81	97.17	13.35	8.087 to 18.62
																										1:4000	93.21	99.17	5.953	0.6874 to 11.22
																										Ratios	Difference	t	P value	Summary
																										Untreated	-0.99	0.6105	P > 0.05	ns
																										Naked NP	-0.53	0.3268	P > 0.05	ns
																										1:1	-0.5133	0.3166	P > 0.05	ns
																										1:10	2.618	1.615	P > 0.05	ns
																										1:25	6.192	3.818	P<0.01	**
																										1:50	11.74	7.242	P<0.001	***
																										1:100	18.66	11.51	P<0.001	***
																										1:250	31.34	19.33	P<0.001	***
																										1:500	29.49	18.19	P<0.001	***
																										1:1000	22.28	13.74	P<0.001	***
																										1:2000	13.35	8.235	P<0.001	***
																										1:4000	5.953	3.671	P<0.01	**

## Sheet: MFI Comparison
			Median of Cy5 flurorescence Intensity (MFI) (units) Median (APC-A), FSC-A, SSC-A subset																					MFI/MFI untreated		MDA MB 231		MEF		HEK					Differential statistical analysis of Increment of Median of Fluorescence (ΔMFI) performed using GraphPad software
			Samples	NPs per cell	MDA MB 231						MEF						HEK							Samples	NPs per cell	Mean	SD	Mean	SD	Mean	SD				Table Analyzed	Comparison columns vs Ratio
			Untreated	0	213.19	227.19	149.69	156.43	134.5	133.34	145.31	156.22	132.58	142.46	141.85	128.49	68.47	74.73	78.87	77.3	76.16	78.18		Untreated	0	1	0.241461	1	0.218628	1	0.0502331
			Naked (4000 NPs)	control	281.63	253.87	174.37	183.39	143.26	141.23	148.31	146.73	124.28	139.05	140	123.18	75.03	81.75	84.3	83.57	85.57	87.01		Naked (4000 NPs)	control	1.1611	0.345813	0.970056	0.184605	1.09592	0.0560075				Two-way ANOVA
		Cy5-NPs per cell	1	1	237.48	252.8	146.19	155.84	130.15	131.67	143.18	145.11	116.81	138.3	132.59	124.5	69.43	75.02	77.29	77.66	77.18	77.29		1	1	1.03923	0.324418	0.945189	0.192828	1.00035	0.042171
			10	10	232.8	252.9	159.37	157.05	149.17	139.04	146.61	138.83	125.5	138.1	130.43	128.25	74.31	80.95	81.8	86.28	80.85	82.81		10	10	1.07492	0.285709	0.953726	0.171711	1.07337	0.0516964				Source of Variation	% of total variation	P value
			25	25	287.84	285.95	159.54	161.61	151.36	151.74	155.58	147.1	126.99	141.72	139.33	127	81.68	87.78	86.88	91.49	90.85	88.57		25	25	1.1811	0.400386	0.989149	0.16843	1.16209	0.0464845				Interaction	20.38	< 0.0001
			50	50	345.12	376.54	178.06	198.04	189.49	196.02	158.64	165.11	135.18	144.37	138.53	126.7	90.93	94.81	96.95	96.92	101.36	100.12		50	50	1.4623	0.525513	1.02553	0.173649	1.28075	0.0495712				Cell line	5.29	< 0.0001
			100	100	472.68	419.28	206.54	237.23	224.86	222.36	166.33	175.77	143.56	166.67	152.33	141.54	115.32	127.75	122.7	119.38	126.43	122.81		100	100	1.75774	0.691577	1.11724	0.150597	1.61863	0.0604188				Ratios	72.26	< 0.0001
			250	250	646.94	770.53	413.76	564.02	535.44	527.59	205.62	210.81	191.05	195.98	168.09	150.61	233.87	272.48	242.91	246.34	254.01	259.1		250	250	3.40939	0.716335	1.32501	0.210355	3.32527	0.178938
			500	500	1488.47	1642.51	730.59	737.16	794.09	753.93	290.54	272.97	272.2	266.11	218.47	181.48	408.58	386.54	428.58	421.38	468.52	456.54		500	500	6.05985	2.49905	1.77323	0.546242	5.66472	0.400933				Source of Variation	P value summary	Significant?
			1000	1000	3027.11	2627.08	1578.08	1824.9	1751.41	1894.91	521.92	396.84	396.15	414.3	434.19	400.84	907.9	864.65	946.85	958.87	957.17	938.96		1000	1000	12.5239	3.39514	3.02776	1.44811	12.2863	0.483717				Interaction	***	Yes
			2000	2000	6485.29	5623.72	4174.8	3614.11	3630.84	3671.89	920.12	855.78	950.02	979.85	892.3	691.5	1718.29	1961.19	1985.46	1882.21	2061.28	2000.24		2000	2000	26.8161	7.25866	6.24573	2.5448	25.5861	1.59992				Cell line	***	Yes
			4000	4000	13141.1	13253.9	11926.6	13075.1	8827.08	10708.2	2170.79	2097.81	2000.87	1892.38	1657.41	1587.2	3851.06	3891.24	4021.5	3707.15	4257.25	3866.79		4000	4000	69.9292	10.4421	13.4683	5.95991	52.0046	2.48686				Ratios	***	Yes
																																			Source of Variation	Df	Sum-of-squares	Mean square	F
																																			Interaction	22	9546	433.9	80.47
																																			Cell line	2	2477	1239	229.7
																																			Ratios	11	33850	3077	570.6
																																			Residual	180	970.5	5.392
																																			Number of missing values	0
																																			Bonferroni posttests
																																			MDA MB 231 vs MEF
																																			Ratios	MDA MB 231	MEF	Difference	95% CI of diff.
																																			Untreated	1	1	0	-4.354 to 4.354
																																			Naked NP	1.16	0.97	-0.19	-4.544 to 4.164
																																			1:1	1.04	0.95	-0.09	-4.444 to 4.264
																																			1:10	1.07	0.95	-0.12	-4.474 to 4.234
																																			1:25	1.18	0.99	-0.19	-4.544 to 4.164
																																			1:50	1.46	1.03	-0.43	-4.784 to 3.924
																																			1:100	1.76	1.12	-0.64	-4.994 to 3.714
																																			1:250	3.41	1.33	-2.08	-6.434 to 2.274
																																			1:500	6.06	1.77	-4.29	-8.644 to 0.06368
																																			1:1000	12.52	3.03	-9.49	-13.84 to -5.136
																																			1:2000	26.82	6.25	-20.57	-24.92 to -16.22
																																			1:4000	69.93	13.47	-56.46	-60.81 to -52.11
																																			Ratios	Difference	t	P value	Summary
																																			Untreated	0	0	P > 0.05	ns
																																			Naked NP	-0.19	0.1417	P > 0.05	ns
																																			1:1	-0.09	0.06713	P > 0.05	ns
																																			1:10	-0.12	0.08951	P > 0.05	ns
																																			1:25	-0.19	0.1417	P > 0.05	ns
																																			1:50	-0.43	0.3207	P > 0.05	ns
																																			1:100	-0.64	0.4774	P > 0.05	ns
																																			1:250	-2.08	1.551	P > 0.05	ns
																																			1:500	-4.29	3.2	P < 0.05	*
																																			1:1000	-9.49	7.079	P<0.001	***
																																			1:2000	-20.57	15.34	P<0.001	***
																																			1:4000	-56.46	42.11	P<0.001	***
																																			MDA MB 231 vs HEK
																																			Ratios	MDA MB 231	HEK	Difference	95% CI of diff.
																																			Untreated	1	1	0	-4.354 to 4.354
																																			Naked NP	1.16	1.1	-0.06	-4.414 to 4.294
																																			1:1	1.04	1	-0.04	-4.394 to 4.314
																																			1:10	1.07	1.07	0	-4.354 to 4.354
																																			1:25	1.18	1.16	-0.02	-4.374 to 4.334
																																			1:50	1.46	1.28	-0.18	-4.534 to 4.174
																																			1:100	1.76	1.62	-0.14	-4.494 to 4.214
																																			1:250	3.41	3.33	-0.08	-4.434 to 4.274
																																			1:500	6.06	5.66	-0.4	-4.754 to 3.954
																																			1:1000	12.52	12.29	-0.23	-4.584 to 4.124
																																			1:2000	26.82	25.59	-1.23	-5.584 to 3.124
																																			1:4000	69.93	52	-17.93	-22.28 to -13.58
																																			Ratios	Difference	t	P value	Summary
																																			Untreated	0	0	P > 0.05	ns
																																			Naked NP	-0.06	0.04475	P > 0.05	ns
																																			1:1	-0.04	0.02984	P > 0.05	ns
																																			1:10	0	0	P > 0.05	ns
																																			1:25	-0.02	0.01492	P > 0.05	ns
																																			1:50	-0.18	0.1343	P > 0.05	ns
																																			1:100	-0.14	0.1044	P > 0.05	ns
																																			1:250	-0.08	0.05967	P > 0.05	ns
																																			1:500	-0.4	0.2984	P > 0.05	ns
																																			1:1000	-0.23	0.1716	P > 0.05	ns
																																			1:2000	-1.23	0.9175	P > 0.05	ns
																																			1:4000	-17.93	13.37	P<0.001	***
																																			MEF vs HEK
																																			Ratios	MEF	HEK	Difference	95% CI of diff.
																																			Untreated	1	1	0	-4.354 to 4.354
																																			Naked NP	0.97	1.1	0.13	-4.224 to 4.484
																																			1:1	0.95	1	0.05	-4.304 to 4.404
																																			1:10	0.95	1.07	0.12	-4.234 to 4.474
																																			1:25	0.99	1.16	0.17	-4.184 to 4.524
																																			1:50	1.03	1.28	0.25	-4.104 to 4.604
																																			1:100	1.12	1.62	0.5	-3.854 to 4.854
																																			1:250	1.33	3.33	2	-2.354 to 6.354
																																			1:500	1.77	5.66	3.89	-0.4637 to 8.244
																																			1:1000	3.03	12.29	9.26	4.906 to 13.61
																																			1:2000	6.25	25.59	19.34	14.99 to 23.69
																																			1:4000	13.47	52	38.53	34.18 to 42.88
																																			Ratios	Difference	t	P value	Summary
																																			Untreated	0	0	P > 0.05	ns
																																			Naked NP	0.13	0.09697	P > 0.05	ns
																																			1:1	0.05	0.0373	P > 0.05	ns
																																			1:10	0.12	0.08951	P > 0.05	ns
																																			1:25	0.17	0.1268	P > 0.05	ns
																																			1:50	0.25	0.1865	P > 0.05	ns
																																			1:100	0.5	0.373	P > 0.05	ns
																																			1:250	2	1.492	P > 0.05	ns
																																			1:500	3.89	2.902	P > 0.05	ns
																																			1:1000	9.26	6.907	P<0.001	***
																																			1:2000	19.34	14.43	P<0.001	***
																																			1:4000	38.53	28.74	P<0.001	***
